# Supplementary material for: A Novel Nutrient- and Antioxidant-Based Formulation Can Sustain Tomato Production under Full Watering and Drought Stress in Saline Soil
Source: Plants (Basel). 2023 Sep 27;12(19):3407. doi: 10.3390/plants12193407 (PMC10574430; doi:10.3390/plants12193407)
Supplement: Supplementary file 1 [file plants-12-03407-s001.zip]

Archive with 1 entries (1 files):
- plants-2575353-supplementary.pdf
